# Supplementary material for: Chemical Composition and In Vitro Biological Activity of the Polar and Non-Polar Fractions Obtained from the Roots of Eleutherococcus senticosus (Rupr. et Maxim.) Maxim
Source: Int J Mol Sci. 2025 Jun 12;26(12):5619. doi: 10.3390/ijms26125619 (PMC12192905; doi:10.3390/ijms26125619)
Supplement: Supplementary file 1 [file ijms-26-05619-s001.zip]

Archive with 1 entries (1 files):
- ijms-3631326-supplementary.pdf
